# Supplementary material for: Increased sensitivity of malaria parasites to common antimalaria drugs after the introduction of artemether-lumefantrine: Implication of policy change and implementation of more effective drugs in fight against malaria
Source: PLoS One. 2024 Jun 20;19(6):e0298585. doi: 10.1371/journal.pone.0298585 (PMC11189199; doi:10.1371/journal.pone.0298585)
Supplement: S1 Table — The primers in (S1 Table) were generated by the design software, guided by Agena MassARRAY® system. 4 SNPs were designed into 3 pools. The primary polymerase chain reaction (PCR) that is locus-specific PCR was amplified with pools of 1st PCRP and 2nd PCRP for specific SNP loci. This secondary PCR uses mass-modified dideoxy nucleotide terminator of an oligonucleotide primer (UEP_SEQ). Primer anneals immediately upstream of the polymorphic site of interest. The SNPs were added in a multiplexed single base pair extension (SBE) with dideoxy nucleotides that are mass modified depending on the allele and design of the assay. The extended primers were then detected by MALDI-TOF MS in the analyzer. (XLSX) [file pone.0298585.s001.xlsx]

## Sheet: Additional 1
PLASMODIUM FALCIPARUM SNPs
SNP_ID	2nd-PCRP	1st-PCRP	UEP_SEQ
MRP1_191	ACGTTGGATGGTGGGTTAGTGGTAGTGATG	ACGTTGGATGAAATTTATTGTAAAGAGATG	TCCATTTGTTTTTTGAAGCTCTTTTG
MRP1_437	ACGTTGGATGCCACTTCAACTATATCAGAGG	ACGTTGGATGCTTTATTTGAGTAACATAGG	TCAACTATATCAGAGGAAATTG
MRP1_876	ACGTTGGATGATGGAAGGATCTAAAGATG	ACGTTGGATGCCTTCAAAAATGTTTAATGG	TGGAAGGATCTAAAGATGTAAATA
MRP1_1390	ACGTTGGATGGCCCAAATATTTATAAGCC	ACGTTGGATGCATTTGGATGTATATGAGC	CCCAAATATTTATAAGCCATTTAA
