# Supplementary material for: Increased sensitivity of malaria parasites to common antimalaria drugs after the introduction of artemether-lumefantrine: Implication of policy change and implementation of more effective drugs in fight against malaria
Source: PLoS One. 2024 Jun 20;19(6):e0298585. doi: 10.1371/journal.pone.0298585 (PMC11189199; doi:10.1371/journal.pone.0298585)
Supplement: S2 Table — Summary of the number of samples analyzed from each study site per study period. (XLSX) [file pone.0298585.s002.xlsx]

## Sheet: Additional 2
SITES	SAMPLES ANALYZED PER STUDY PERIOD
	2008-2009	2013-2014	2018-2019
KSI	20	20	20
KCH	20	20	20
KDH	20	20	20
KOM	0	20	20
MGT	0	20	20
MDH	0	20	20
