# Supplementary material for: Increased sensitivity of malaria parasites to common antimalaria drugs after the introduction of artemether-lumefantrine: Implication of policy change and implementation of more effective drugs in fight against malaria
Source: PLoS One. 2024 Jun 20;19(6):e0298585. doi: 10.1371/journal.pone.0298585 (PMC11189199; doi:10.1371/journal.pone.0298585)
Supplement: S3 Table — Outliers in blue font excluded during Kruskal-Wallis analysis. Scatter plots were graphed and outliers excluded from the ones outside the correct ranges. Correct ranges are values in between the first third wells and the last third wells after serial dilutions as per drug starting concentration. Starting concentrations in (ng/mls); ART-200, QN-4000, CQ-2000, LU-200, MQ-500, AQ-200. (XLSX) [file pone.0298585.s003.xlsx]

## Sheet: Additional 3
	AQ				QN				CQ				ART				LU				MQ
2008-2009	2013-2014	2018-2019		2008-2009	2013-2014	2018-2019		2008-2009	2013-2014	2018-2019		2008-2009	2013-2014	2018-2019		2008-2009	2013-2014	2018-2019		2008-2009	2013-2014	2018-2019
4.052	1.934	0.354		87.69	45.9	27.92		42.54	10.5835	6.699		5.855	2.6485	1.266		9.343	19.39	49.47		9.903	3.6625	3.447
2.902	1.854	3.92928		80.89	160.3	13.3175		97.73	7.662	51.3753		7.89	11.64	5.615		9.054	12.26	57.21		5.096	5.419	1.9685
2.844	4.581	0.56405		58.68	33.28	60.04		31.09	10.96	6.1585		4.01	5.572	1.449		14.93	14.39	21.965		10.13	1.555	4.8275
4.816	1.905	1.06343		119.6	62.23	8.312		62.35	1.728	5.3225		3.04	7.599	4.64575		8.489	18.75	3.207		7.188	6.716	5.30033
2.93	1.339	3.25457		61.31	124	11.73		60.72	34.945	8.48633		1.623	6.002	1.18813		20.1633	25.96	30.09		8.923	7.755	2.603
2.86	2.035	2.327		60.44	53.28	175.7		30.24	2.85233	6.977		2.435	3.401	2.812		6.865	2.2405	34.16		13.57	10.9855	4.299
2.965	1.149	0.9884		83.05	68.16	31.9325		59.46	3.8275	3.434		1.631	5.6346	2.105		111.25	0.918425	17.31		3.461	71.6325	25.42
3.676	1.493	1.313		64.12	36.95	11.71		17.333	65.16	6.596		6.059	0.8845	1.4555		16.72	15.1175	28.56		1.774	16.7675	6.3995
17.074	3.458	1.9755		66.79	49.46	14.6925		40.52	2.59575	15.425		3.823	1.731	1.979		7.111	1.71675	20.325		7.806	2.658	4.11075
3.75	2	18.8655		166.2	17.47	20.96		53.99	22.475	9.92025		4.895	18.82	3.267		66.975	9.679	57.09		1.992	2.97425	5.967
1.238	1.31	1.4975		14.41	139.2	14.7027		2.8625	6.10475	2.9125		0.433	3.8235	1.248		19.52	1.83175	19.4258		8.537	68.5178	3.10475
1.338	4.20667	13.9533		13.54	64.36	19.5095		5.7765	5.22	4.0225		0.75975	4.675	3.73333		16.472	2.16625	31.86		4.8505	6.5845	20.81
2.7325	2.64875	0.171		37.715	35.16	10.9115		170.56	45.84	2.399		2.011	8.77325	1.13153		6.562	1.6925	6.85467		4.0905	3.59225	0.8768
2.999	7.458	1.03668		46.4633	28.68	6.1265		30.4513	3.50334	9.207		2.23725	0.85585	1.64525		5.448	1.68975	1.61975		10.7825	5.1155	1.84
2.87567	1.8315	1.39		7.251	89.8	13.9325		39.9	46.78	5.497		4.56333	5.458	3.302		18.74	2.24	3.8935		8.86167	5.11175	0.8768
3.086	1.8315	4.423		61.62	31.97	36.64		154.3	10.13	6.488		4.113	9.188	2.99		9.333	8.004	68.02		5.726	18.8477	5.281
2.88	2.93867	15.1295		0.7474	8.137	8.492		0.4158	596.9	3.2395		3.147	39.432	0.55205		28.15	11.1687	175.4		29.24	10.5107	8.981
6.206	2.592	4.423		43.485	5.624	19.2315		21.86	1.367	9.953		13.9	12.27	0.8191		22.46	5.352	38.9		1.163	8.38425	4.3255
2.707	3.12675	0.5031		23.78	596.3	28.48		1.108	2.63	7.44		0.90415	18.5627	2.772		26	11.9875	175.4		1.8415	16.95	3.13925
2.1425	3.08425	0.5348		68.98	78.66	26.58		14.76	10.0817	5.3965		2.68	1.105	0.57595		69.95	33.43	103.6		9.2	5.35525	6.37367
1.003	1.394	0.924875		59.64	50.48	22.915		11.37	2.6705	4.039		1.595	59.52	3.68		17.37	3.0335	57.37		3.839	7.507	3.2445
4.189	3.20125	0.378575		113.9	79.7475	11.83		37.1	1.202	4.3025		4.155	154.8	1.599		8.278	1.95175	2.32975		11.65	5.704	2.855
2.939	1.7565	1.10125		90.74	32.675	12.8697		8.587	4.48175	3.2945		1.668	10.93	1.9785		35.8525	10.9147	2.2075		1.848	6.24437	3.276
4.679	2.9055	0.57935		77.85	14.035	18.9675		11.7	11.8625	2.79575		5.946	37.18	1.25625		13.6563	60.78	39.2825		8.227	0.6362	1.9845
6.944	1.17451	0.433625		15.67	34.6825	4.17825		5.515	32.6348	3.152		11.41	9.013	1.81337		18.135	52.85	19.33		7.428	1.805	6.0935
2.929	1.309	0.342925		27.66	57.9457	3.33525		107.1	473.048	3.81375		8.859	34.6243	1.1197		12.49	57.2127	16.37		9.011	2.582	2.99075
4.747	0.9111	1.587		68.89	375.634	17.2225		1.166	20.4413	87.29		13.39	1.393	2.2595		17.6445	3.058	42.975		0.044	0.810607	7.247
1.02	7.04241	1.4922		15.24	39.155	19.58		115.5	6.78725	3.74		2.67	3.387	2.48375		6.192	60.4833	47.67		0.035	6.7498	6.7245
3.436	0.9138	13.9675		59.17	67.9243	52.99		19.38	5.388	7.566		13.76	0.8099	1.992		12.797	4.425	37.545		10.85	2.197	5.8195
4.077	6.00712	0.481125		14.63	405.75	7.311		15.96	0.170725	126.78		2.129	1.6775	2.42		7.0275	10.41	34.5025		14.63	1.964	5.711
0	0.69	0.238033		522.3	12.583	3.12175		33.286	5.38397	12.2238		1.473	5.593	0.962367			95.455	52.8467		67.97	1.2	8.2085
1.447	3.87	1.86		14.54	84.61	8.23522		388.1	4.39483	2.27923		0.7822	1.915	0.512925			44.73	2.13675		28.39	3.532	20.32
7.642	13.205	0.32875		3.734	34.0633	7.8385		28.91	3.69033	6.06025		19.43	14667.1	0.837725			54.85	2.12925		14.16	2.745	10.245
5.667	0.1801	0.354575		468.1	9.89125	20.205		0.7542	10.93	9.7115		3.317	4.769	5.5815			140.4	2.0175		6.866	1.41069	1.808
4.49	5.648	2.14		32.51	50.23	40.475		118.3	1.897	2.4455		21.77	1.15175	4.8575			23.404	98.09		124	6.15853	7.87
3.088	2.669	6.3905		177.5	59.25	35.76			8.336	86.355		230	0.700425	3.675			37.87	3.457		4.06	2.132	2.31567
5.458	1.60653	2.0555		148.5	0.01441	8.421				9.83		6.867	0.6671	1.677			53.35	15.46		8.765	7.089	3.07625
2.996	2.13417	0.81355		72.31	18.31	25.03				3.016		0.699	7.59307	4.314			32.4833	32.23		36.85	10.23	8.2075
0.9529	0.2204	0.7053		60.95		7.63033				8.864		5.927	8.72175	3.188			45.974	60.86		5.581	9.50675	14.825
2.3705	3.147	3.05233		85.41		35.3				5.751		3.258	7.392	3.19675			15.41	1.648		2.543	3.773	3.16
2.114	0.83955	0.667625		68.05		18.9725				3.80575		1.403	2.05932	2.258			37.23	27.325		6.273	7.663	4.46325
1.71	0.7903	1.5225		74.92		9.89125				4.63		1.396	25.8712	2.6795			6.25133	53.35		3.909	38.8033	7.3395
3.225	1.524	4.251		105		5.341				3.69033		2.899	2.294	5.2495			17.22	14.825		14	2.196	1.42
2.6035	8.036	0.737571		56.05		11.455				5.701		1.574	5.72989	2.44663			5.9476	26.27		37.805	7.605
2.9585	1.667	0.455775		196.3		15.1553				4.6185		1.003	0.79735	1.78725			31.105	2.35225		2.904	3.16575
12.4435	2.411	0.55045		11.8085		13.15				4.31686		2.728	0.51559	1.30475			8.00633	4.262		33.27	5.83833
6.208	4.001	3.339		28.93		13.405				9.7125		0.8389	24.89	0			2.40675	0		3.829	21.7095
2.4525	1.63325			57.105		19.035				4.446		3.402	3.48733	4.158			15.2261	46.15		2.8815	12.2725
14.459	8.76205			48.06		15.17				14.14		1.386	2.258				12.6146			6.5915	24.48
10.6235	16.5525			14.11								1.6215	0.3056				2.21425			18.541	2.11558
7.171	5.97225			38.535								4.819	4.578				29.9431			59.64	3.108
1.701	0.9886			1.962								1.9125	5.993				30.88			3.2585	3.50425
	0.510825			29.88								2.412					291.518			2.8265	16.9244
	65.8353			36.505								2.531					286.639			1.9285	11.5058
	4.75655			56.76								1.50895					15.4868			2.897	3.56125
	3.36986											3.178					1.95385			4.7265	4.20125
	39.0733											2.4365					1.609				11.503
	2.037											1.96885					211.49				3.572
	1.74633																26.48				6.534
	1.02473																48.98				11.385
	0.37575																31.155				8.824
	0.215																60.1				16.449
	1.38045																38.74
	4.34433																8.27325
	3.14325																5.77675
	0.6884																58.95
