# Supplementary material for: Increased sensitivity of malaria parasites to common antimalaria drugs after the introduction of artemether-lumefantrine: Implication of policy change and implementation of more effective drugs in fight against malaria
Source: PLoS One. 2024 Jun 20;19(6):e0298585. doi: 10.1371/journal.pone.0298585 (PMC11189199; doi:10.1371/journal.pone.0298585)
Supplement: S4 Table — Outliers in blue font excluded during Mann-Whitney analysis. Scatter plots were graphed and outliers excluded from the ones outside the correct ranges. Correct ranges are values in between the First third wells and the last third wells after serial dilutions as per drug starting concentration. Starting concentrations in (ng/mls); ART-200, QN-4000, CQ-2000, LU-200, MQ-500, AQ-200. (XLSX) [file pone.0298585.s004.xlsx]

## Sheet: Additional 4
MQ		CQ		QN			ART		AQ		LU
Wild	Mutant	Wild	Mutant	Wild	Mutant		Wild	Mutant	Wild	Mutant	Wild	Mutant
0.035	1.163	0.17073	0.4158	0.01441	0.7474		0.3056	0.433	0.171	0.23803	1.61975	0.91843
0.044	1.41069	1.108	0.7542	1.962	3.12175		0.51559	0.55205	0.1801	0.34293	1.648	1.609
1.2	1.774	1.166	1.202	3.33525	4.17825		0.699	0.57595	0.215	0.35458	1.68975	1.95175
1.555	1.8415	1.897	1.367	3.734	5.341		0.75975	0.6671	0.2204	0.37858	1.71675	2.0175
1.9285	1.848	2.27923	1.728	6.1265	5.624		0.85585	0.70043	0.354	0.45578	2.13675	2.2075
1.992	1.964	2.399	2.4455	7.63033	7.251		0.96237	0.8099	0.43363	0.48113	3.0335	2.21425
2.132	2.196	2.59575	2.63	8.312	7.311		1.13153	0.8191	0.5031	0.5348	3.207	2.24
2.197	2.4455	2.8625	2.6705	8.421	7.8385		1.18813	0.83773	0.55045	0.56405	5.448	2.2405
2.27923	2.543	3.016	2.79575	8.492	8.137		1.25625	0.8389	0.6884	0.57935	6.192	2.32975
2.399	2.582	3.152	2.85233	11.73	9.89125		1.266	0.8845	0.81355	0.66763	7.0275	2.35225
2.658	2.745	3.74	3.2395	11.8085	10.9115		1.386	0.90415	1.06343	0.69	9.054	2.40675
2.8265	2.79575	4.446	3.2945	12.583	11.455		1.393	1.105	1.31	0.73757	10.41	3.058
2.897	2.8815	5.3225	3.434	14.11	11.71		1.473	1.1197	1.338	0.7903	11.9875	3.457
2.97425	2.904	5.38397	3.50334	14.41	11.83		1.50895	1.15175	1.339	0.83955	12.26	3.8935
3.016	3.108	5.751	3.69033	14.54	12.8698		1.623	1.30475	1.447	0.9111	12.49	4.262
3.152	3.16575	6.488	3.80575	15.17	13.15		1.677	1.396	1.4922	0.9138	12.797	4.425
3.2585	3.2395	6.699	3.81375	15.24	13.3175		1.731	1.403	1.701	0.92488	14.39	5.77675
3.50425	3.2945	7.44	3.8275	15.67	13.405		1.96885	1.449	1.71	0.9884	15.1175	5.9476
3.572	3.434	7.566	4.0225	18.31	13.54		2.129	1.4555	1.74633	1.003	15.46	6.562
3.59225	3.461	7.662	4.039	19.035	13.9325		2.2595	1.574	1.7565	1.02	17.37	6.85467
3.74	3.532	8.336	4.3025	23.78	14.6925		2.412	1.595	1.8315	1.03668	17.6445	6.865
3.829	3.56125	8.48633	4.31686	27.66	14.7028		2.4365	1.599	2	1.10125	18.135	7.111
4.06	3.6625	8.587	4.6185	27.92	15.1553		2.48375	1.6215	1.854	1.149	18.75	8.27325
4.20125	3.69033	9.83	4.63	29.88	17.2225		2.531	1.631	1.86	1.17451	19.33	8.278
4.446	3.773	10.93	5.3965	31.97	17.47		2.67	1.64525	1.905	1.238	26.48	8.489
4.7265	3.80575	10.96	5.497	32.51	18.9675		2.68	1.668	2.0555	1.313	30.09	9.333
5.11175	3.81375	11.7	5.515	33.28	18.9725		2.772	1.6775	2.1425	1.38045	32.23	9.343
5.3225	3.839	11.8625	5.701	34.6825	19.2315		2.899	1.78725	2.4525	1.39	33.43	9.679
5.35525	3.909	14.14	5.7765	35.16	19.58		2.99	1.81338	2.592	1.493	37.545	11.1688
5.419	4.0225	17.333	6.10475	35.76	20.205		3.04	1.9125	2.9055	1.5225	37.87	13.6563
5.704	4.039	19.38	6.1585	36.505	20.96		3.178	1.915	2.93	1.524	44.73	14.825
5.751	4.0905	22.475	6.596	36.95	22.915		3.317	1.9785	3.05233	1.587	46.15	14.93
6.273	4.3025	40.52	6.78725	38.535	28.48		3.402	1.979	3.20125	1.60653	47.67	15.41
6.488	4.31686	45.84	6.977	49.46	28.93		3.675	1.992	3.225	1.667	49.47	15.4868
6.699	4.6185	46.78	9.207	50.23	31.9325		3.823	2.011	3.25457	1.934	58.95	16.37
6.716	4.63	60.72	9.7115	52.99	32.675		4.158	2.05932	3.339	1.9755	60.1	16.472
6.7498	4.8505	62.35	9.7125	56.05	35.3		4.64575	2.105	3.436	2.035	60.4833	16.72
6.866	5.096	65.16	9.92025	56.76	36.64		4.895	2.23725	3.75	2.037	66.975	17.22
7.188	5.1155	107.1	9.953	59.17	37.715		5.572	2.258	3.87	2.099	69.95	17.31
7.428	5.3965	118.3	10.13	62.23	40.475		5.946	2.42	4.423	2.114	103.6	18.74
7.507	5.497	388.1	10.5835	64.12	43.485		5.993	2.435	4.581	2.13417	175.4	19.39
7.566	5.581		11.37	64.36	45.9		7.392	2.44663	4.679	2.14	211.49	19.4258
7.806	5.701		12.2238	66.79	46.4633		7.599	2.6485	4.747	2.327		20.1633
8.227	5.726		14.76	84.61	48.06		8.77325	2.6795	4.75655	2.3705		20.325
8.48633	6.1585		15.425	85.41	50.48		10.93	2.728	4.816	2.411		21.965
8.923	6.15853		21.86	90.74	53.28		11.41	2.812	5.458	2.6035		22.46
9.2	6.24438		28.91	105	56.05		11.64	3.147	5.97225	2.669		23.404
9.83	6.534		30.24	113.9	57.105		13.39	3.188	6.00712	2.707		25.96
11.503	6.5915		30.4513	119.6	57.9457		18.5627	3.19675	6.208	2.7325		26
14.14	6.596		31.09	139.2	58.68		18.82	3.258	6.944	2.844		26.27
14.63	6.866		32.6348	160.3	59.25		24.89	3.267	7.171	2.86		27.325
16.449	6.866		33.286	196.3	59.64		59.52	3.302	10.6235	2.87567		28.56
16.95	6.977		34.945		60.04		230	3.387	13.9675	2.88		32.4833
24.48	7.089		37.1		60.44			3.401	14.459	2.902		34.16
33.27	7.605		39.9		60.95			3.68	17.074	2.929		34.5025
59.64	7.663		42.54		61.31			3.73333		2.93867		35.8525
67.97	7.755		51.3753		61.62			3.8235		2.939		37.23
	8.38425		53.99		67.9243			4.01		2.9585		38.74
	8.537		59.46		68.05			4.113		2.965		38.9
	8.765		86.355		68.16			4.155		2.996		39.2825
	8.824		87.29		68.89			4.158		2.999		42.975
	8.86167		97.73		68.98			4.56333		3.08425		45.974
	9.011		115.5		72.31			4.56625		3.086		52.8467
	9.207		126.78		77.85			4.578		3.088		52.85
	9.50675		154.3		78.66			4.769		3.14325		53.35
	9.7115		170.56		79.7475			4.819		3.147		53.35
	9.7125		473.048		80.89			4.8575		3.36986		54.85
	9.903		596.9		83.05			5.2495		6.944		57.09
	9.92025				87.69			5.5815		6.944		57.21
	9.953				89.8			5.593		3.458		57.37
	10.13				105			5.615		3.676		68.02
	10.23				124			5.6346		7.171		95.455
	10.7825				148.5			5.72989		3.92928		98.09
	10.85				166.2			5.855		4.001		111.25
	10.9855				175.7			5.927		4.052		140.4
	11.385				177.5			6.002		4.189		175.4
	11.65				375.634			6.059		4.20667
	12.2238				468.1			6.867		4.251
	12.2725				522.3			7.89		4.34433
	13.57							8.859		4.423
	14.16							9.013		4.49
	15.425							9.188		5.648
	16.7675							12.27		5.667
	16.9244							13.76		6.206
	18.541							13.9		6.3905
	18.8477							19.43		7.642
	29.24							21.77		12.4435
	36.85							25.8713		13.205
	37.805							34.6243		13.9533
	51.3753							37.18		15.1295
	68.5178							154.8		16.5525
	71.6325									18.8655
	86.355
	87.29
	124
	126.78
