# Supplementary material for: Increased sensitivity of malaria parasites to common antimalaria drugs after the introduction of artemether-lumefantrine: Implication of policy change and implementation of more effective drugs in fight against malaria
Source: PLoS One. 2024 Jun 20;19(6):e0298585. doi: 10.1371/journal.pone.0298585 (PMC11189199; doi:10.1371/journal.pone.0298585)
Supplement: S5 Table — The sensitivity data of control strains to the selected antimalarial drugs under study are shown (XLSX). Susceptibility of W2, DD2 and 3D7 control strains to AQ, ART, QN, LU, MQ and CQ. (XLSX) [file pone.0298585.s005.xlsx]

## Sheet: Additional 5
Control strains	W2		DD2		3D7
Drugs	Median IC50s (IQR)	n	Median IC50s (IQR)	n	Median IC50s (IQR)	n
Lumefantrine	5.55 (0.81-6.23)	37	30.45 (21.59-62.83)	6	25.21 (22.83-31.72)	9
Chloroquine	27.13 (16.89-37.99)	29	29.59 (21.49-39.46)	6	7.13 (6.87-8.03)	9
Artemisinin	2.446 (2.138-4.818)	33	2.634 (2.450-4.773)	6	1.617 (1.190-2.834)	9
Mefloquine	1.26 (0.93-6.85)	17	3.61 (2.06-4.64)	6	3.69 (3.65-3.79)	9
Quinine	24.07 (19.77-34.53)	37	42.92 (41.41-99.85)	6	7.69 (7.11-8.14)	9
Amodiaquine	0.36 (0.27-2.19)	37	1.08 (0.76-1.21)	6	0.65 (0.54-0.72)	9
