# Supplementary material for: Increased sensitivity of malaria parasites to common antimalaria drugs after the introduction of artemether-lumefantrine: Implication of policy change and implementation of more effective drugs in fight against malaria
Source: PLoS One. 2024 Jun 20;19(6):e0298585. doi: 10.1371/journal.pone.0298585 (PMC11189199; doi:10.1371/journal.pone.0298585)
Supplement: S6 Table — Wild-type genotype versus mutant mentioned per codon. Mixed genotypes were categorized as mutants as well in frequencies. (XLSX) [file pone.0298585.s006.xlsx]

## Sheet: Additional 6
	(2008-2009) PFMRP1 SNPs						(2013-2014) PFMRP1 SNPs						(2018-2019) PFMRP1 SNPs
2008-2009	Iplex SEQUENOM PLATFORM					2013-2014	Iplex SEQUENOM PLATFORM					2018-2019	Iplex SEQUENOM PLATFORM
Name of Isolate	191_C/T	437_T/G	876_A/G	1390_T/A		Name of Isolate	191_C/T	437_T/G	876_A/G	1390_T/A		Name of Isolate	191_C/T	437_T/G	876_A/G	1390_T/A
MAL/KSI 08/03/003			GA			MAL/KSI 13/06/368	C	T	G	T		MAL_KSI_18_07_0001	No Call	No Call	No Call	No Call
MAL/KSI 08/04/004		T	G	T		MAL/KSI 13/07/374	C	T	A	T		MAL_KSI_18_08_0002	No Call	T	G	T
MAL/KSI 08/04/006		T	G	T		MAL/KSI 13/09/401	C	T	A	T		MAL/KSI/2018/08/0003	No Call	T	A	TA
MAL/KSI 08/04/007		T	A	T		MAL/KSI 13/09/402	No Call	T	A	T		MAL/KSI/2018/08/0004	No Call	T	A	T
MAL/KSI 08/04/008	C	T	A	T		MAL/KSI 13/09/404	C	T	A	T		MAL/KSI/2018/12/0009	No Call	T	A	T
MAL/KSI 08/04/009	C	T	GA	T		MAL/KSI 13/10/422		T	G	T		MAL/KSI/2019/02/0011	C	T	G	T
MAL/KSI 08/04/010	C	T	GA	T		MAL/KSI 13/10/426	C	T	G	T		MAL/KSI/2019/04/0023	C	T	GA	T
MAL/KSI 08/05/003	C	T	G	T		MAL/KSI 13/10/427	C	T	G	T		MAL/KSI/2019/05/0025	C	T	A	T
MAL/KSI 08/06/003	C		A			MAL/KSI 13/10/429	C	T	G	T		MAL/KSI/2019/06/0026	C	T	A	T
MAL/KSI 08/07/002	C	T	A	T		MAL/KSI 13/10/430	C	T	A	T		MAL/KSI/2019/06/0027	C	T	A	T
MAL/KSI 09/06/001		T	GA	T		MAL KSI 14/01/474	C	T	A	T		MAL/KSI/2019/06/0028	C	T	GA	T
MAL/KSI 09/09/002	C	T	A	T		MAL/KSI 14/02/486	C	T	GA	T		MAL/KSI/2019/06/0029	C	T	A	T
MAL/KSI 09/11/002	C	T	G	T		MAL/KSI 14/02/488	C	T	G	T		MAL/KSI/2019/06/0030	C	T	A	T
MAL/KSI 09/11/004		T	G	T		MAL/KSI 14/02/495	C	T	A	T		KSI 19/6/0032		T	G	T
MAL/KSI 09/11/006	C	T	G	T		MAL/KSI 14/03/504	C	T	GA	T		MAL_KSI_19_08_0039	C	T	GA	T
MAL/KSI 09/11/008		T	G	T		MAL/KSI 14/03/506	C	T	A	T		MAL_KSI_19_08_0040		T	A	T
MAL/KSI 09/11/009		T	G	T		MAL/KSI 14/03/507	C	T	GA	T		MAL_KSI_19_08_0041		T	A	T
MAL/KSI 09/12/001	C	T	G	T		MAL/KSI 14/04/534	C	T	A	T		MAL_KSI_19_08_0042		T	A	T
MAL/KSI 09/12/002		T	G	T		MAL/KSI 14/07/625	C	T	G	T		MAL_KSI_19_09_0044	C	T	G	T
MAL/KSI 09/12/005		T	A	T		MAL/KSI 14/08/627	C	T	G	T		MAL/KSI/19/10/0045		T	G	T
MAL/KCH 08/04/001		T	GA	T		MAL/KCH 13/09/226	No Call	T	A	T		MAL_KCH_18_07_0001	No Call	T	G	T
MAL/KCH 08/04/002		T	G	T		MAL/KCH 13/6/210	C	T	A	T		MAL_KCH_18_09_0003	No Call	T	A	T
MAL/KCH 08/04/003		T	GA	T		MAL/KCH 13/08/222	C	T	A	T		MAL_KCH_19_01_0005	No Call	T	A	T
MAL/KCH 08/04/004	C	T	A	T		MAL/KCH 13/08/224	No Call	T	GA	T		MAL_KCH_19_01_0006	No Call	T	G	T
MAL/KCH 08/04/005		T	A	T		MAL/KCH 13/09/225	No Call	T	A	T		MAL_KCH_19_01_0007	No Call	T	G	T
MAL/KCH 08/04/006		T	G	T		MAL/KCH 13/09/227	No Call	T	GA	T		MAL_KCH_19_02_0008	No Call	T	G	T
MAL/KCH 08/05/008		T	A	T		MAL/KCH 13/06/212	C	T	A	T		MAL_KCH_19_04_0010		T	A	T
MAL/KCH 08/06/020	C	T	A	T		MAL/KCH 14/01/233	T	G	G	T		MAL_KCH_19_04_0011		T	G	T
MAL/KCH 08/06/024		T	G	T		MAL/KCH 14/01/234	CT	GT	GA	T		MAL_KCH_19_05_0012	C	T	G	T
MAL/KCH 08/06/025		T	A	T		MAL/KCH 14/01/235	C	T	A	T		MAL_KCH_19_07_0014	C	T	A	T
MAL/KCH 08/06/026	C	T	G	TA		MAL/KCH 14/01/237	C	T	G	T		MAL_KCH_19_08_0015	C	T	GA	T
MAL/KCH 08/11/045		T		T		MAL/KCH 14/01/232	C	T	A	T		MAL_KCH_19_09_0016		T	A	T
MAL/KCH 08/12/048		T	G	T		MAL/KCH 14/02/241	C	T	A	T		MAL_KCH_19_11_0017	C	T	G	T
MAL/KCH 08/12/049	C	T	A	TA		MAL/KCH 14/03/247		T	G	T		MAL_KDH_18_07_0001	C	T	GA	T
MAL/KCH 08/12/050		T	G	T		MAL/KCH 14/10/277		T	GA	T		MAL_KDH_18_07_0004	C	T	G	T
MAL/KCH 09/01/054		T	A	T		MAL/KCH 14/10/281		T		T		MAL_KDH_18_07_0006	C	T	G	T
MAL/KCH 09/10/069	C	T	GA	T		MAL/KCH 14/10/283	C	T	GA	T		MAL_KDH_18_07_0008	C	T	G	T
MAL/KCH 09/10/071		T	A	T		MAL/KDH 13/02/970	No Call	T	A	T		MAL_KDH_18_07_0010	C	T	GA	T
MAL/KCH 09/10/073	C	T	G	T		MAL/KDH 13/02/974		T	G	T		MAL_KDH_18_07_0013	C	T	G	T
MAL/KCH 09/10/070	C	T	A	T		MAL/KDH 13/05/1070	No Call	T	No Call	T		MAL_KDH_18_07_0017		T		TA
MAL/KDH 08/03/012	No Call	T	G	T		MAL/KDH 13/07/1101	C	T	GA	T		MAL_KDH_18_08_0031	No Call	T	G	T
MAL/KDH 08/03/014	No Call	T	G	T		MAL/KDH 13/07/1119	No Call	T	A	T		MAL_KDH_18_08_0042	C	T	A	T
MAL/KDH 08/03/015	C	T	G	T		MAL/KDH 13/07/1139	No Call	T	GA	T		MAL_KDH_18_08_0044	C	T	G	T
MAL/KDH 08/03/016		T	GA	T		MAL/KDH 13/08/1144	C	T	A			KDH 19/0055	No Call	T	A	T
MAL/KDH 08/03/018	C	T	A	T		MAL/KDH 13/09/1164	C	T	G	T		KDH 19/0058	No Call	T	A	T
MAL/KDH 08/06/065	No Call	No Call	GA	T		MAL/KDH 13/09/1180		G	A	T		KDH 19/0059	No Call	T	G	T
MAL/KDH 08/06/071	No Call	T		T		MAL/KDH 13/10/1200	No Call	T	G	T		KDH 19/0060	No Call	T	G	T
MAL/KDH 08/06/076	C	T	G	T		MAL/KDH 13/10/1220	No Call	T	G	T		KDH 19/0090	C	T	G	T
MAL/KDH 08/06/077	C	T	G	T		MAL/KDH 14/01/1267		T	G	T		KDH 19/0096		T	A	T
MAL/KDH 08/07/085	C	T	A	T		MAL/KDH 14/01/1268		T	G	T		KDH 19/0092		T	GA	T
MAL/KDH 09/10/275	No Call	T	A	T		MAL/KDH 14/01/1269	C	T	GA	T		KDH 19/0094		T	G	T
MAL/KDH 09/10/276	No Call	T	G	T		MAL/KDH 14/01/1292	C	T	G	T		KDH 19/101	C	T	A	T
MAL/KDH 09/10/277	C	T	G	T		MAL/KDH 14/01/1350	C	T	G	T		KDH 19/109		T	GA	T
MAL/KDH 09/10/278	No Call	T	G	T		MAL/KDH 14/01/1351	C	T	G	T		MAL_KOM_18_08_0021	C	T	G	T
MAL/KDH 09/10/280	C	T	A	T		MAL/KDH 14/01/1352	C	T	A	T		MAL_KOM_18_09_0029		T	G	T
MAL/KDH 09/10/284	C	T	A	T		MAL/KDH 14/01/1357	C	T	GA	T		MAL_KOM_18_09_0030		T	G	T
MAL/KDH 09/10/285	C	T	A	T		MAL/KDH 14/01/1380	C	T	GA	T		MAL_KOM_18_09_0033	C	T	G	T
MAL/KDH 09/10/286		T	A	TA		MAL/KOMB/ 13/06/004	C	T	A	T		MAL_KOM_18_09_0036	C	T	A	T
MAL/KDH 09/10/287	C	T	A	T		MAL/KOMB/ 13/06/005	C	T	GA	T		MAL_KOM_18_09_0039		T	G	T
MAL/KDH 09/10/288	C	T	A	T		MAL/KOMB/ 13/07/006	C	T	G	T		MAL_KOM_18_07_0004	C	T	G	T
						MAL/KOMB/ 13/07/007	C	T	GA	T		MAL_KOM_18_07_0005	C	T	A	T
						MAL/KOMB/ 13/07/010	C	T	GA	T		MAL_KOM_18_09_0025		T	A	T
						MAL/KOMB/ 13/07/014	C	T	GA	T		MAL_KOM_18_09_0035	C	T	GA	T
						MAL/KOMB/ 13/08/025	No Call	T	No Call	T		MAL_KOM_18_09_0037		T	GA	T
						MAL/KOMB/ 13/08/038	C	T	G	T		MAL/KOM 19/01/0061	No Call	T	A	T
						MAL/KOMB/ 13/09/049	C		G	T		KOM 19/53	No Call	T	No Call	T
						MAL/KOMB/ 13/09/051	C	T	G	T		KOM 19/58	No Call	T	G	T
						MAL/KOMB/ 14/02/146	C	T	G	T		KOM 19/0083	C	T	GA	T
						MAL/KOMB/ 14/03/191	C	T	GA	T		KOM 19/0087		T	GA	T
						MAL/KOMB/ 14/04/199		T	G	T		KOM 19/0090	C	T	A	T
						MAL/KOMB/ 14/04/215	C	T	A	T		KOM 19/6/0111	C	T	A	T
						MAL/KOMB/ 14/04/222	C	T	G	T		KOM 19/6/0101	No Call	T	No Call	TA
						MAL/KOMB/ 14/06/270	C	T	G	T		MAL/KOM 19/01/0052	No Call	T	A	T
						MAL/KOMB/ 14/08/303	C	T	A	T		MAL_MGT_18_07_0001	T	G	G	A
						MAL/KOMB/ 14/08/304		T	G	T		MAL_MGT_18_07_0002	C	T	G	T
						MAL/KOMB/ 14/08/305	C	T	G	T		MAL_MGT_18_07_0003	T	G	G	A
						MAL/KOMB/ 14/09/317		T	A	T		MAL_MGT_18_08_0007	C	T	G	TA
						MAL/MGT 13/11/003	T	G	G	TA		MAL_MGT_18_08_0009	C	T	G	T
						MAL/MGT 14/01/005						MAL_MGT_18_08_0010	No Call	T	G	TA
						MAL/MGT 14/03/007		T	G	T		MAL_MGT_18_09_0012	C	T	G	T
						MAL/MGT 14/03/008	C	T	A	T		MAL_MGT_18_09_0013	C	T	G	T
						MAL/MGT 14/03/009		T	A	T		MAL_MGT_18_09_0015	C	T	G	T
						MAL/MGT 14/03/012				T		MAL_MGT_19_07_0041		T	G	TA
						MAL/MGT 14/03/015				T		MAL_MGT_19_08_0042	C	T	G	T
						MAL/MGT 14/07/033		T	A	T		MAL_MGT_19_08_0043		T		T
						MAL/MGT 14/08/034	C	T	G	T		MAL_MGT_19_08_0045		T	A	T
						MAL/MGT 14/08/038	T	G	G	TA		MAL_MGT_19_08_0046		T	A	T
						MAL/MGT 14/09/045	C	T	G	T		MAL_MGT_19_08_0047	C	T	G	T
						MAL/MGT 14/09/046						MAL_MGT_19_08_0049		T	A	T
						MAL/MGT 14/09/047			G	T		MAL_MGT_19_08_0050		T	A	T
						MAL/MGT 14/09/048		T	G	T		MAL_MGT_19_09_0051		G	G	TA
						MAL/MGT 14/09/049		G	G	TA		MAL_MGT_19_09_0054		T	G	T
						MAL/MGT 14/09/050	C	T	G	T		MAL_MGT_19_09_0057	C	T	G	TA
						MAL/MGT 14/09/051			G			MAL/MDH/2018/08/0002	No Call	T	A	T
						MAL/MGT 14/09/052		T	G	TA		MAL_MDH_18_08_0003	C	T	G	T
						MAL/MGT 14/09/053						MAL_MDH_18_08_0004	C	T	G	T
						MAL/MGT 14/09/054		T	A	T		MAL/MDH/2018/09/0005	C	T	G	T
						MAL/MDH 13/01/120	C	T	A	T		MAL/MDH/2018/09/0006	No Call	T	A	TA
						MAL/MDH 13/01/121	C	T	GA	T		MAL/MDH/2018/09/0007	C	T	A	T
						MAL/MDH 13/01/122	C	T	GA	T		MAL/MDH/2018/09/0008	No Call	T	A	T
						MAL/MDH 13/01/124		T	A	T		MAL/MDH/2019/01/0014	No Call	T	A	T
						MAL/MDH 13/01/125		T	A	TA		MAL/MDH/2019/01/0015	No Call	T	A	T
						MAL/MDH 13/03/126	C	T	A	T		MAL/MDH/2019/01/0016	No Call	No Call	A	No Call
						MAL/MDH 13/05/132	C		A			MAL/MDH/2019/01/0017	No Call	T	GA	T
						MAL/MDH 13/05/133	C		A			MAL/MDH/2019/01/0018	No Call	T	A	T
						MAL/MDH 13/05/134	C	T	A	T		MAL/MDH/2019/01/0019	No Call	T	A	T
						MAL/MDH 13/05/136	C	T	G	T		MAL/MDH/2019/01/0020	No Call	T	A	T
						MAL/MDH 13/05/137	C	T	A	T		MDH 19/023		T	GA	T
						MAL/MDH 13/05/138	C		GA			MDH 19/0029		T	A	T
						MAL/MDH 13/06/140		T	A	T		MDH 19/6/0030		T	A	T
						MAL/MDH 13/06/141	C	T	A	T		MAL_MDH_19_07_0032		T	G	T
						MAL/MDH 13/06/142	C	T	A	T		MAL_MDH_19_07_0033		T	G	TA
						MAL/MDH 13/07/144		T	GA	T		MAL_MDH_19_07_0035		T	A	T
						MAL/MDH 13/08/145		T	A	T
						MAL/MDH 13/08/146	C	T	GA	T
						MAL/MDH 13/09/148	C	T	A	T
						MAL/MDH 13/10/149	C	T	GA	T
